# Supplementary material for: Quantification of histone modification ChIP-seq enrichment for data mining and machine learning applications
Source: BMC Res Notes. 2011 Aug 11;4:288. doi: 10.1186/1756-0500-4-288 (PMC3170335; doi:10.1186/1756-0500-4-288)
Supplement: Additional file 1 — Supplemental Table 1. Screening of exons for inclusion as an independent genic region for further analysis. R2 values for MARS models built with one mark as a predictor and gene expression as a response. The columns correspond to models that were built with tag counts from the Transcription Start Site (TSS), Transcription Termination Site (TTS), exons, or sums of two or more of the values. From this analysis we determined that the contributions of exons alone were relatively small, and would not be considered as an independent region for further analysis. [file 1756-0500-4-288-S1.TXT]

Mark	TSS	TTS	Exon	Exon+TSS	Exon+TTS	TSS+TTS	TSS+TTS+Exon
H2AZ	0.080586127	0.055927765	0.026857913	0.054847627	0.03887685	0.046141668	0.032160631
H2BK5me1	0.201940894	0.154171683	0.120114401	0.203339669	0.15731112	0.208545844	0.204300277
H3K27me1	0.143944558	0.098282531	0.06119614	0.12874605	0.094486936	0.130809916	0.125079161
H3K27me2	0.121903112	0.173957217	0.103749452	0.158423902	0.182852372	0.198144767	0.2025189
H3K27me3	0.237642479	0.21848021	0.15515108	0.243168621	0.230444785	0.269129584	0.266729256
H3K36me1	0.021132765	0	0.003973272	0.009202537	0.001756275	0.008980784	0.005128941
H3K36me3	0.104981851	0.216662997	0.131021351	0.165176373	0.208565682	0.222027508	0.217734396
H3K4me1	0.187233956	0.081365781	0.059297124	0.181275138	0.085131072	0.181236876	0.173885241
H3K4me2	0.213366403	0.13029541	0.082533189	0.216763735	0.133054531	0.233073725	0.229509162
H3K4me3	0.230855502	0.04348828	0.033594112	0.215548488	0.047036481	0.2386034	0.218286241
H3K79me1	0.243650879	0.18165573	0.132028283	0.241729485	0.21836632	0.253627775	0.257447855
H3K79me2	0.28579046	0.136175819	0.1692638	0.286207257	0.201336041	0.296858167	0.296235566
H3K79me3	0.311199561	0.152936505	0.238438449	0.321835351	0.246316069	0.326252122	0.329501347
H3K9me1	0.203955247	0.161625009	0.105899624	0.206106559	0.157240639	0.231162572	0.225210248
H3K9me2	0.046097185	0.07027981	0.035388355	0.053177744	0.068192613	0.075023329	0.075567319
H3K9me3	0.087076485	0.067299991	0.022512189	0.073046343	0.057095185	0.091603745	0.081919977
H3R2me1	0.013618817	0	0.002398766	0.008080144	0	0.009686307	0.006488621
H3R2me2	0.014948019	0.01805655	0.016926529	0.022034146	0.022673523	0.024061836	0.028038427
H4K20me1	0.246649229	0.215111737	0.224257618	0.263521127	0.23167055	0.26351858	0.265785616
H4K20me3	0.011466845	0.007953551	0.00808401	0.01400567	0.010120541	0.012643131	0.013328905
H4R3me2	0.017513811	0.00439768	0.005593047	0.012117947	0.006440542	0.015311255	0.012743339
