# Supplementary material for: Quantification of histone modification ChIP-seq enrichment for data mining and machine learning applications
Source: BMC Res Notes. 2011 Aug 11;4:288. doi: 10.1186/1756-0500-4-288 (PMC3170335; doi:10.1186/1756-0500-4-288)
Supplement: Additional file 6 — Supplemental Table 2. Spearman's rank correlation coefficients for all pairwise comparisons of enrichment estimates. All pair-wise correlations between enrichment estimates calculated using the scaled-gene non-iterative estimation procedure with a 2000 bp intergenic overhang. [file 1756-0500-4-288-S6.TXT]

	H2AZ	H2BK5me1	H3K27me1	H3K27me2	H3K27me3	H3K36me1	H3K36me3	H3K4me1	H3K4me2	H3K4me3	H3K79me1	H3K79me2	H3K79me3	H3K9me1	H3K9me2	H3K9me3	H3R2me1	H3R2me2	H4K20me1	H4K20me3	H4R3me2
H2AZ	1	0.41	0.559	-0.359	-0.455	0.056	0.559	0.446	0.69	0.851	0.503	0.498	0.48	0.575	-0.178	-0.233	0.064	0.067	0.373	-0.229	-0.111
H2BK5me1	0.41	1	0.778	-0.453	-0.613	0.398	0.68	0.911	0.789	0.59	0.889	0.762	0.761	0.878	-0.513	-0.572	0.573	0.522	0.932	0.03	0.327
H3K27me1	0.559	0.778	1	-0.327	-0.578	0.324	0.773	0.721	0.764	0.61	0.807	0.732	0.708	0.814	-0.224	-0.369	0.363	0.322	0.667	-0.153	0.141
H3K27me2	-0.359	-0.453	-0.327	1	0.769	0.372	-0.4	-0.409	-0.479	-0.517	-0.514	-0.57	-0.584	-0.469	0.577	0.422	0.189	0.08	-0.534	0.397	0.424
H3K27me3	-0.455	-0.613	-0.578	0.769	1	0.207	-0.572	-0.526	-0.576	-0.575	-0.667	-0.671	-0.664	-0.578	0.554	0.532	0.018	-0.023	-0.602	0.371	0.245
H3K36me1	0.056	0.398	0.324	0.372	0.207	1	0.239	0.437	0.322	0.115	0.29	0.153	0.15	0.388	0.074	-0.124	0.664	0.534	0.323	0.344	0.641
H3K36me3	0.559	0.68	0.773	-0.4	-0.572	0.239	1	0.611	0.706	0.675	0.733	0.69	0.705	0.712	-0.239	-0.275	0.318	0.308	0.639	-0.146	0.125
H3K4me1	0.446	0.911	0.721	-0.409	-0.526	0.437	0.611	1	0.857	0.62	0.849	0.741	0.735	0.914	-0.474	-0.536	0.592	0.505	0.887	0.034	0.296
H3K4me2	0.69	0.789	0.764	-0.479	-0.576	0.322	0.706	0.857	1	0.823	0.829	0.784	0.779	0.943	-0.344	-0.412	0.378	0.346	0.787	-0.126	0.096
H3K4me3	0.851	0.59	0.61	-0.517	-0.575	0.115	0.675	0.62	0.823	1	0.667	0.671	0.671	0.739	-0.31	-0.319	0.167	0.183	0.601	-0.201	-0.069
H3K79me1	0.503	0.889	0.807	-0.514	-0.667	0.29	0.733	0.849	0.829	0.667	1	0.9	0.866	0.888	-0.43	-0.485	0.426	0.4	0.875	-0.102	0.165
H3K79me2	0.498	0.762	0.732	-0.57	-0.671	0.153	0.69	0.741	0.784	0.671	0.9	1	0.944	0.829	-0.339	-0.365	0.238	0.255	0.802	-0.219	-0.038
H3K79me3	0.48	0.761	0.708	-0.584	-0.664	0.15	0.705	0.735	0.779	0.671	0.866	0.944	1	0.823	-0.329	-0.34	0.234	0.265	0.81	-0.192	-0.025
H3K9me1	0.575	0.878	0.814	-0.469	-0.578	0.388	0.712	0.914	0.943	0.739	0.888	0.829	0.823	1	-0.358	-0.437	0.446	0.406	0.876	-0.088	0.159
H3K9me2	-0.178	-0.513	-0.224	0.577	0.554	0.074	-0.239	-0.474	-0.344	-0.31	-0.43	-0.339	-0.329	-0.358	1	0.752	-0.246	-0.134	-0.545	0.178	0.015
H3K9me3	-0.233	-0.572	-0.369	0.422	0.532	-0.124	-0.275	-0.536	-0.412	-0.319	-0.485	-0.365	-0.34	-0.437	0.752	1	-0.327	-0.175	-0.541	0.222	-0.09
H3R2me1	0.064	0.573	0.363	0.189	0.018	0.664	0.318	0.592	0.378	0.167	0.426	0.238	0.234	0.446	-0.246	-0.327	1	0.7	0.502	0.401	0.691
H3R2me2	0.067	0.522	0.322	0.08	-0.023	0.534	0.308	0.505	0.346	0.183	0.4	0.255	0.265	0.406	-0.134	-0.175	0.7	1	0.477	0.429	0.629
H4K20me1	0.373	0.932	0.667	-0.534	-0.602	0.323	0.639	0.887	0.787	0.601	0.875	0.802	0.81	0.876	-0.545	-0.541	0.502	0.477	1	-0.017	0.233
H4K20me3	-0.229	0.03	-0.153	0.397	0.371	0.344	-0.146	0.034	-0.126	-0.201	-0.102	-0.219	-0.192	-0.088	0.178	0.222	0.401	0.429	-0.017	1	0.549
H4R3me2	-0.111	0.327	0.141	0.424	0.245	0.641	0.125	0.296	0.096	-0.069	0.165	-0.038	-0.025	0.159	0.015	-0.09	0.691	0.629	0.233	0.549	1
