# Supplementary material for: Quantification of histone modification ChIP-seq enrichment for data mining and machine learning applications
Source: BMC Res Notes. 2011 Aug 11;4:288. doi: 10.1186/1756-0500-4-288 (PMC3170335; doi:10.1186/1756-0500-4-288)
Supplement: Additional file 7 — Supplemental Table 3: Spearman's rank correlation coefficients for all pairwise comparisons of mark templates. All pair-wise correlations between scaled-gene non-iterative templates with a 2000 bp intergenic overhang. [file 1756-0500-4-288-S7.TXT]

	H2AZ	H2BK5me1	H3K27me1	H3K27me2	H3K27me3	H3K36me1	H3K36me3	H3K4me1	H3K4me2	H3K4me3	H3K79me1	H3K79me2	H3K79me3	H3K9me1	H3K9me2	H3K9me3	H3R2me1	H3R2me2	H4K20me1	H4K20me3	H4R3me2
H2AZ	1	0.236	0.335	-0.412	0.682	0.747	-0.688	0.684	0.731	0.874	0.342	0.457	0.425	0.668	0.2	-0.283	0.077	-0.143	0.247	-0.318	-0.475
H2BK5me1	0.236	1	0.763	-0.32	0.356	0.194	-0.631	0.732	0.663	0.406	0.956	0.91	0.924	0.735	-0.132	-0.611	-0.119	-0.561	0.971	-0.803	-0.562
H3K27me1	0.335	0.763	1	-0.205	0.377	0.315	-0.523	0.658	0.607	0.475	0.744	0.702	0.708	0.649	0.001	-0.448	-0.08	-0.398	0.754	-0.647	-0.424
H3K27me2	-0.412	-0.32	-0.205	1	-0.429	-0.354	0.564	-0.517	-0.528	-0.454	-0.423	-0.497	-0.482	-0.524	0.011	0.353	-0.047	0.217	-0.324	0.331	0.487
H3K27me3	0.682	0.356	0.377	-0.429	1	0.629	-0.708	0.705	0.728	0.73	0.457	0.558	0.53	0.689	0.175	-0.386	0.11	-0.208	0.349	-0.407	-0.526
H3K36me1	0.747	0.194	0.315	-0.354	0.629	1	-0.562	0.583	0.624	0.759	0.278	0.377	0.349	0.57	0.175	-0.248	0.195	-0.059	0.202	-0.188	-0.42
H3K36me3	-0.688	-0.631	-0.523	0.564	-0.708	-0.562	1	-0.955	-0.95	-0.811	-0.749	-0.856	-0.827	-0.941	-0.175	0.601	0.057	0.458	-0.603	0.728	0.749
H3K4me1	0.684	0.732	0.658	-0.517	0.705	0.583	-0.955	1	0.968	0.817	0.827	0.899	0.876	0.971	0.153	-0.615	-0.035	-0.478	0.705	-0.776	-0.731
H3K4me2	0.731	0.663	0.607	-0.528	0.728	0.624	-0.95	0.968	1	0.859	0.768	0.859	0.838	0.968	0.166	-0.584	-0.047	-0.444	0.644	-0.712	-0.728
H3K4me3	0.874	0.406	0.475	-0.454	0.73	0.759	-0.811	0.817	0.859	1	0.503	0.618	0.589	0.812	0.208	-0.391	0.019	-0.244	0.408	-0.477	-0.592
H3K79me1	0.342	0.956	0.744	-0.423	0.457	0.278	-0.749	0.827	0.768	0.503	1	0.973	0.98	0.83	-0.125	-0.653	-0.085	-0.597	0.956	-0.829	-0.655
H3K79me2	0.457	0.91	0.702	-0.497	0.558	0.377	-0.856	0.899	0.859	0.618	0.973	1	0.994	0.905	-0.057	-0.677	-0.074	-0.588	0.902	-0.827	-0.726
H3K79me3	0.425	0.924	0.708	-0.482	0.53	0.349	-0.827	0.876	0.838	0.589	0.98	0.994	1	0.889	-0.084	-0.674	-0.09	-0.595	0.921	-0.818	-0.715
H3K9me1	0.668	0.735	0.649	-0.524	0.689	0.57	-0.941	0.971	0.968	0.812	0.83	0.905	0.889	1	0.121	-0.616	-0.061	-0.486	0.716	-0.739	-0.737
H3K9me2	0.2	-0.132	0.001	0.011	0.175	0.175	-0.175	0.153	0.166	0.208	-0.125	-0.057	-0.084	0.121	1	0.001	-0.057	0.093	-0.205	-0.079	-0.006
H3K9me3	-0.283	-0.611	-0.448	0.353	-0.386	-0.248	0.601	-0.615	-0.584	-0.391	-0.653	-0.677	-0.674	-0.616	0.001	1	0.034	0.405	-0.581	0.549	0.517
H3R2me1	0.077	-0.119	-0.08	-0.047	0.11	0.195	0.057	-0.035	-0.047	0.019	-0.085	-0.074	-0.09	-0.061	-0.057	0.034	1	0.214	-0.115	0.24	0.04
H3R2me2	-0.143	-0.561	-0.398	0.217	-0.208	-0.059	0.458	-0.478	-0.444	-0.244	-0.597	-0.588	-0.595	-0.486	0.093	0.405	0.214	1	-0.569	0.569	0.389
H4K20me1	0.247	0.971	0.754	-0.324	0.349	0.202	-0.603	0.705	0.644	0.408	0.956	0.902	0.921	0.716	-0.205	-0.581	-0.115	-0.569	1	-0.766	-0.553
H4K20me3	-0.318	-0.803	-0.647	0.331	-0.407	-0.188	0.728	-0.776	-0.712	-0.477	-0.829	-0.827	-0.818	-0.739	-0.079	0.549	0.24	0.569	-0.766	1	0.557
H4R3me2	-0.475	-0.562	-0.424	0.487	-0.526	-0.42	0.749	-0.731	-0.728	-0.592	-0.655	-0.726	-0.715	-0.737	-0.006	0.517	0.04	0.389	-0.553	0.557	1
